# Supplementary material for: Comparative Analysis of Chloroplast Genome and New Insights Into Phylogenetic Relationships of Polygonatum and Tribe Polygonateae
Source: Front Plant Sci. 2022 Jun 24;13:882189. doi: 10.3389/fpls.2022.882189 (PMC9263837; doi:10.3389/fpls.2022.882189)
Supplement: Supplementary file 2 [file Data_Sheet_1.XLS]

## Sheet: Table S7b
Table S7a. The number and presence statistics of tandem repeats, indels and SNPs of plastome alignments between Polygonatum species presented here with P. sibiricum_1 as a reference within each 150 bp windows.
Tandem number	Indel number	SNP number	150 bp window no.
1	2	0	1
0	0	2	2
0	0	1	3
0	0	0	4
1	0	1	5
0	0	1	6
0	0	3	7
0	0	1	8
1	1	4	9
0	0	6	10
2	0	2	11
3	0	6	12
1	0	3	13
1	0	2	14
1	0	8	15
0	0	3	16
1	0	4	17
0	0	1	18
0	0	3	19
3	0	3	20
0	0	2	21
0	1	1	22
2	0	3	23
1	3	4	24
2	2	5	25
4	3	9	26
0	0	2	27
1	2	6	28
0	2	10	29
2	0	5	30
2	2	8	31
2	2	4	32
2	1	1	33
3	1	3	34
4	1	7	35
1	0	0	36
2	0	6	37
1	1	1	38
0	0	0	39
2	2	4	40
1	2	8	41
1	2	1	42
2	0	0	43
2	0	0	44
2	0	0	45
2	0	2	46
2	1	3	47
1	0	0	48
0	0	4	49
2	0	1	50
0	0	2	51
1	0	9	52
3	1	5	53
3	2	4	54
2	1	6	55
2	4	2	56
5	3	10	57
0	2	10	58
2	1	2	59
4	5	6	60
4	2	1	61
2	1	2	62
4	2	2	63
3	5	4	64
0	0	3	65
2	1	6	66
3	1	3	67
1	0	2	68
1	0	6	69
1	0	2	70
2	1	2	71
2	3	5	72
0	0	4	73
0	0	1	74
0	0	2	75
0	0	0	76
0	0	0	77
0	0	3	78
1	0	2	79
0	0	1	80
0	0	0	81
0	0	0	82
3	1	4	83
0	0	2	84
0	0	2	85
1	0	4	86
1	0	4	87
2	4	4	88
0	0	3	89
1	0	2	90
1	1	0	91
1	1	2	92
3	3	5	93
1	0	0	94
1	1	4	95
3	1	1	96
0	3	4	97
1	0	0	98
1	0	1	99
0	0	2	100
1	0	3	101
0	0	1	102
0	0	2	103
3	1	6	104
2	0	1	105
0	0	0	106
0	0	2	107
0	0	3	108
0	0	0	109
4	4	6	110
1	0	4	111
0	0	4	112
0	0	5	113
1	0	4	114
0	0	1	115
0	0	2	116
0	0	4	117
0	0	2	118
0	0	4	119
0	0	3	120
0	0	3	121
2	0	5	122
1	0	8	123
2	0	4	124
2	0	3	125
0	0	3	126
0	1	2	127
0	0	4	128
1	0	4	129
0	0	2	130
0	0	3	131
0	0	3	132
1	0	1	133
1	0	6	134
0	0	1	135
0	0	0	136
0	0	1	137
0	0	1	138
0	0	2	139
0	0	4	140
1	0	2	141
1	0	2	142
0	0	0	143
0	0	1	144
0	0	4	145
0	0	1	146
0	0	0	147
0	0	0	148
2	0	0	149
2	0	3	150
2	2	1	151
2	1	2	152
1	0	4	153
3	1	5	154
0	0	1	155
0	0	0	156
0	0	2	157
1	0	2	158
1	0	1	159
0	0	1	160
0	0	4	161
0	0	1	162
0	0	3	163
0	0	0	164
1	0	1	165
0	0	2	166
0	0	1	167
1	0	3	168
0	0	2	169
0	0	0	170
1	0	2	171
0	0	2	172
2	0	1	173
0	0	0	174
0	0	1	175
1	0	2	176
0	0	1	177
1	0	1	178
0	0	0	179
2	0	1	180
1	1	2	181
3	5	11	182
1	2	6	183
2	0	4	184
1	1	3	185
2	5	5	186
0	3	5	187
2	2	5	188
0	0	8	189
1	1	6	190
0	0	12	191
4	1	5	192
1	0	1	193
0	0	5	194
0	0	1	195
1	2	2	196
2	1	3	197
1	1	4	198
0	1	3	199
4	2	5	200
3	0	1	201
1	0	4	202
2	1	4	203
3	1	6	204
0	0	2	205
2	1	6	206
0	1	0	207
2	5	5	208
1	1	5	209
0	1	2	210
0	0	3	211
2	2	7	212
0	0	4	213
1	0	0	214
4	2	9	215
5	3	4	216
0	0	2	217
3	3	4	218
1	0	2	219
0	0	2	220
0	0	1	221
0	0	1	222
0	0	1	223
1	0	3	224
0	0	0	225
0	0	1	226
1	0	2	227
1	0	4	228
0	0	1	229
0	0	0	230
0	0	2	231
1	0	0	232
0	0	0	233
0	0	1	234
1	0	1	235
3	2	10	236
2	1	3	237
1	0	1	238
1	1	4	239
1	0	0	240
1	1	6	241
2	2	3	242
1	0	1	243
2	3	1	244
1	0	0	245
2	0	3	246
0	0	1	247
2	0	0	248
1	0	4	249
0	0	0	250
0	0	1	251
0	0	1	252
0	0	1	253
1	0	0	254
0	0	3	255
0	0	0	256
0	0	0	257
1	0	0	258
0	0	3	259
0	0	1	260
0	0	3	261
0	0	0	262
1	0	0	263
0	0	0	264
0	0	0	265
1	0	0	266
0	0	0	267
0	0	0	268
1	0	3	269
0	0	1	270
1	0	1	271
0	0	1	272
1	0	0	273
0	0	1	274
0	0	3	275
1	0	2	276
0	0	1	277
0	0	0	278
1	0	1	279
1	0	2	280
1	0	3	281
2	0	3	282
2	2	3	283
0	0	2	284
1	0	5	285
1	1	7	286
0	0	1	287
1	1	6	288
2	0	0	289
0	0	0	290
0	0	3	291
1	1	5	292
2	0	2	293
1	0	2	294
1	2	8	295
1	0	1	296
1	0	3	297
2	0	4	298
2	0	1	299
0	0	6	300
2	0	2	301
0	1	4	302
0	0	1	303
0	0	1	304
0	0	2	305
0	0	2	306
3	0	4	307
2	1	5	308
2	0	1	309
3	4	6	310
5	1	0	311
2	2	2	312
1	1	6	313
4	2	7	314
0	2	2	315
0	0	3	316
3	1	4	317
2	1	3	318
1	1	0	319
2	1	1	320
2	1	3	321
0	0	1	322
3	0	9	323
3	1	3	324
0	0	4	325
3	1	0	326
0	0	3	327
0	0	3	328
0	0	2	329
0	0	1	330
0	0	4	331
0	0	1	332
0	0	2	333
1	0	2	334
2	0	1	335
0	0	3	336
0	0	1	337
0	0	4	338
0	1	4	339
1	1	2	340
3	4	5	341
2	2	4	342
2	0	5	343
0	1	9	344
0	2	4	345
1	1	5	346
0	0	5	347
0	1	7	348
2	1	1	349
0	0	2	350
0	0	1	351
0	0	2	352
0	0	2	353
1	1	5	354
0	0	8	355
0	1	3	356
0	0	2	357
0	0	4	358
0	0	1	359
0	0	1	360
0	0	1	361
0	0	0	362
0	0	2	363
2	0	2	364
0	0	0	365
0	0	2	366
0	0	2	367
1	0	6	368
3	3	4	369
0	0	4	370
3	1	6	371
2	1	0	372
1	0	1	373
0	0	0	374
0	0	2	375
0	0	2	376
0	0	2	377
0	0	2	378
0	0	4	379
0	0	0	380
1	0	1	381
0	0	0	382
0	0	6	383
2	2	7	384
2	0	3	385
4	1	1	386
0	1	9	387
0	0	1	388
1	0	5	389
2	0	4	390
0	0	2	391
0	0	0	392
0	0	1	393
0	0	2	394
1	0	3	395
0	0	0	396
0	0	3	397
3	3	5	398
1	0	2	399
1	0	3	400
1	0	5	401
1	2	1	402
1	0	4	403
1	0	5	404
1	0	1	405
0	0	2	406
2	1	5	407
2	1	2	408
0	0	0	409
2	4	6	410
3	3	0	411
1	0	2	412
1	0	1	413
0	0	2	414
1	0	1	415
2	0	2	416
0	0	1	417
1	0	1	418
0	0	1	419
1	0	4	420
0	0	2	421
0	0	1	422
0	0	2	423
2	0	4	424
1	3	4	425
0	0	1	426
2	0	9	427
2	2	2	428
3	4	2	429
0	1	5	430
0	1	9	431
0	0	1	432
1	0	2	433
0	0	1	434
0	0	1	435
1	0	1	436
0	0	5	437
1	2	5	438
2	2	5	439
3	0	1	440
1	0	4	441
0	0	3	442
0	0	2	443
0	1	1	444
2	2	1	445
1	1	1	446
0	1	1	447
0	0	0	448
1	0	3	449
2	1	0	450
2	3	4	451
4	2	9	452
3	4	3	453
5	1	5	454
1	0	3	455
2	1	3	456
3	3	3	457
1	0	3	458
0	0	0	459
2	2	4	460
1	0	9	461
1	0	2	462
0	0	2	463
2	0	1	464
0	3	4	465
0	1	0	466
0	1	2	467
2	2	5	468
1	0	2	469
2	1	3	470
0	0	3	471
2	1	3	472
2	0	2	473
4	2	1	474
0	1	2	475
2	2	1	476
0	0	1	477
1	0	1	478
3	4	7	479
1	2	0	480
0	0	3	481
3	0	6	482
0	0	2	483
2	0	3	484
3	0	1	485
0	1	2	486
0	0	1	487
0	0	2	488
0	0	2	489
1	0	1	490
0	0	0	491
2	0	0	492
0	0	5	493
1	0	1	494
1	0	1	495
1	0	1	496
1	2	8	497
2	0	1	498
3	0	2	499
0	0	1	500
1	0	1	501
0	0	1	502
1	1	4	503
2	0	1	504
2	3	6	505
2	2	3	506
1	1	7	507
1	1	0	508
0	0	0	509
0	0	2	510
0	0	0	511
0	0	2	512
3	0	3	513
0	1	4	514
0	0	2	515
0	0	1	516
0	0	1	517
0	1	4	518
0	0	0	519
0	0	2	520
0	0	2	521
0	0	1	522
1	1	7	523
1	0	2	524
0	0	3	525
2	0	0	526
0	0	2	527
0	0	3	528
0	0	2	529
1	0	0	530
1	0	1	531
1	0	3	532
0	0	1	533
0	1	3	534
0	0	5	535
1	0	10	536
0	1	4	537
0	0	3	538
0	0	0	539
0	0	2	540
3	2	4	541
1	0	2	542
0	0	0	543
0	0	1	544
2	1	4	545
0	0	7	546
0	0	5	547
0	0	0	548
1	1	2	549
4	5	1	550
1	1	3	551
3	1	7	552
0	2	3	553
2	1	0	554
2	2	4	555
3	2	3	556
0	0	0	557
1	0	2	558
1	0	4	559
1	0	3	560
3	1	3	561
2	0	1	562
0	1	0	563
1	1	3	564
1	0	1	565
1	0	0	566
1	0	1	567
2	0	0	568
0	0	2	569
0	0	1	570
0	0	1	571
0	0	0	572
0	0	1	573
0	0	0	574
0	0	0	575
0	0	4	576
1	0	0	577
0	0	0	578
0	0	1	579
1	0	1	580
1	0	0	581
3	1	0	582
0	0	0	583
0	0	1	584
1	0	3	585
2	0	0	586
0	0	0	587
1	0	3	588
0	0	0	589
0	0	0	590
0	0	0	591
0	0	1	592
0	0	0	593
0	0	1	594
0	0	2	595
1	0	1	596
0	0	0	597
0	1	0	598
0	0	1	599
0	0	1	600
0	0	2	601
2	0	2	602
1	0	0	603
0	1	0	604
0	0	1	605
0	0	0	606
2	0	0	607
0	0	1	608
1	1	1	609
1	0	1	610
1	0	0	611
0	0	1	612
0	0	2	613
1	2	3	614
0	0	1	615
0	0	4	616
0	0	1	617
0	0	3	618
2	0	1	619
2	0	0	620
0	0	1	621
1	0	1	622
0	0	3	623
1	0	2	624
0	0	1	625
1	1	0	626
0	0	0	627
0	0	3	628
0	0	2	629
1	0	1	630
0	0	1	631
1	0	0	632
0	0	0	633
1	0	1	634
0	0	3	635
1	0	0	636
0	0	0	637
0	0	0	638
1	0	0	639
1	0	0	640
0	0	0	641
2	0	0	642
2	0	1	643
0	0	0	644
0	0	1	645
0	0	0	646
0	0	2	647
1	0	1	648
0	0	1	649
0	0	1	650
1	0	1	651
0	0	0	652
0	0	0	653
0	1	0	654
0	0	1	655
1	0	0	656
0	0	0	657
0	0	0	658
0	1	1	659
1	0	0	660
0	0	0	661
0	0	0	662
1	2	0	663
1	0	0	664
1	0	0	665
1	1	0	666
2	1	1	667
0	0	2	668
1	0	0	669
1	0	1	670
1	0	0	671
3	1	1	672
2	1	2	673
0	1	0	674
1	0	0	675
0	0	0	676
0	0	1	677
1	0	0	678
0	0	0	679
0	0	0	680
1	0	0	681
0	0	0	682
1	0	0	683
0	0	0	684
0	0	0	685
0	0	0	686
1	0	1	687
0	0	0	688
0	0	0	689
0	0	1	690
1	0	1	691
1	1	1	692
0	0	0	693
0	0	2	694
0	0	0	695
0	0	0	696
0	0	0	697
1	0	0	698
0	0	2	699
2	0	1	700
2	0	0	701
0	0	3	702
0	0	0	703
1	0	0	704
0	0	0	705
0	0	0	706
0	0	0	707
0	0	0	708
0	1	5	709
0	0	0	710
1	0	1	711
0	0	0	712
0	0	0	713
1	0	0	714
0	0	0	715
0	0	0	716
1	0	0	717
0	0	0	718
0	0	1	719
0	0	0	720
0	0	0	721
1	1	2	722
0	0	0	723
0	1	12	724
0	1	0	725
1	1	2	726
0	0	0	727
3	0	2	728
0	0	0	729
0	1	0	730
1	0	3	731
0	0	0	732
1	0	0	733
0	0	0	734
0	0	0	735
1	0	0	736
4	0	0	737
1	0	0	738
3	1	1	739
0	0	6	740
0	0	4	741
0	0	4	742
0	0	3	743
2	0	1	744
0	0	3	745
0	0	0	746
0	0	3	747
0	0	2	748
1	0	3	749
1	0	2	750
0	0	1	751
0	0	2	752
1	0	2	753
4	3	2	754
2	1	0	755
3	0	4	756
2	3	5	757
1	1	9	758
4	4	9	759
3	1	5	760
2	0	0	761
1	1	6	762
2	2	15	763
2	1	6	764
2	2	13	765
3	0	4	766
1	0	9	767
1	0	1	768
0	0	0	769
1	0	1	770
0	0	7	771
1	0	3	772
1	0	2	773
0	0	4	774
0	1	4	775
2	1	14	776
0	1	4	777
1	0	1	778
1	0	0	779
1	0	1	780
0	0	2	781
0	0	1	782
0	0	3	783
2	0	1	784
1	0	3	785
2	0	4	786
0	0	8	787
0	0	1	788
0	0	2	789
2	0	3	790
3	1	6	791
1	2	2	792
0	0	3	793
1	1	2	794
0	0	4	795
0	0	1	796
0	0	2	797
1	0	3	798
2	3	0	799
3	1	3	800
0	1	9	801
0	0	1	802
1	0	2	803
0	0	2	804
1	1	4	805
1	0	2	806
0	0	2	807
0	0	3	808
0	0	2	809
0	1	4	810
2	2	4	811
2	1	8	812
0	0	5	813
0	0	2	814
1	1	1	815
0	1	0	816
2	0	1	817
0	0	3	818
0	0	4	819
1	0	0	820
0	0	2	821
0	0	0	822
0	0	0	823
1	0	2	824
1	0	2	825
0	0	1	826
0	0	2	827
1	0	3	828
0	0	2	829
1	1	3	830
4	3	4	831
1	1	7	832
0	0	1	833
1	0	2	834
1	0	7	835
0	0	2	836
0	0	3	837
3	1	12	838
2	2	4	839
3	0	16	840
0	0	5	841
3	0	0	842
1	1	2	843
1	1	6	844
0	0	3	845
2	0	4	846
1	0	6	847
1	0	5	848
1	0	5	849
2	1	6	850
3	0	7	851
0	0	7	852
0	0	1	853
3	1	1	854
1	1	4	855
1	0	4	856
0	0	4	857
0	0	6	858
1	0	9	859
1	0	6	860
1	0	3	861
750	386	2076	Total
